# Supplementary material for: Admission Electrolyte Abnormalities and Clinical Outcomes in Hospitalized COVID-19 Patients
Source: Medicina (Kaunas). 2026 May 8;62(5):913. doi: 10.3390/medicina62050913 (PMC13208330; doi:10.3390/medicina62050913)
Supplement: Supplementary file 1 [file medicina-62-00913-s001.zip]

Archive with 1 entries (1 files):
- medicina-4255894-supplementary.pdf
